# Supplementary material for: Infusion of HIV-1 Nef-expressing astrocytes into the rat hippocampus induces enteropathy and interstitial pneumonitis and increases blood–brain-barrier permeability
Source: PLoS One. 2019 Nov 27;14(11):e0225760. doi: 10.1371/journal.pone.0225760 (PMC6881014; doi:10.1371/journal.pone.0225760)
Supplement: S1 File — (XLSX) [file pone.0225760.s001.xlsx]

## Sheet: Sheet1
Fig 1A
GFP	Nef
0.24	0.37
0.31	0.47
0.17	0.24
0.22	0.62
0.37	0.49
0.42	0.5
0.24	0.48
0.04	0.565784
0.412498
Fig 2A
GFP	Nef
63.3111	65.2294
71.2634	83.413
63.3111	93.0047
69.3451	68.0662
55.2771	53.3588
70.624	77.0185
76.379	64.8689
61.6717	65.5083
57.1955	73.1818
Fig 3A
GFP	Nef
0.2	0.14
0.22	0.13
0.27	0.17
0.32	0.13
0.31	0.14
0.22	0.14
Fig 3B
GFP	Nef
15145.8	8071.45
14248.4	10536.2
16824	9301.17
16310.2	15607.9
16537	15278
13860.3	8816
16274.9	10834.9
11687.7	15422.2
12306.5	10195.2
13377.2	12930.1
17971	16590.6
22472.9	14575.6
22169.1	8882.43
16875.5	9362.22
17917.9	14514.8
18407.7	8956.72
14020.8	7580.13
10932.6	10788
12925.4	10553
17762.3	12767
Fig 3D
GFP	Nef
0.45	0.7
0.4	1
0.2	0.5
0.55	0.5
0.3	0.65
0.4	0.6
0.3	0.75
0.375	0.825
	0.625
	0.75
	0.675
	0.875
	0.675
	1
Fig 4A
GFP	Nef
0	4.298
1.011	3.287
0	0
0	0.00533
0.0203	0.011
0.021	0.0197
0.001	0.0336667
0.01	0.0333333
0.00866667	0.034
Fig 4 B
GFP	Nef
104	381
103	335
96	413
130	536
137	303
38	192
	85
Fig 4D
GFP	Nef
7.66667	47
8	28.6667
12	36.3333
	33
	40
Fig 5A
0.1mM ACH	0.1mM ACH
GFP	Nef
0	0
1.74459	0.872296
1.74459	3.48918
0.872296	3.92533
0	0
0	0
0	15.7013
0	6.97837
	13.9567
1.0mM ACH	1.0mM ACH
GFP	Nef
0	0
	5.23378
0	13.5206
1.74459	5.66992
8.72296	0
0	2.61689
0	38.381
0	26.1689
17.4459	24.4243
10mM ACH	10mM ACH
GFP	Nef
0.872296	2.61689
2.18074	0
6.10607	17.8821
3.48918	22.6797
0	4.36148
0	4.36148
0	12.2121
0	17.4459
	12.2121
Fig 5C
GFP	Nef
10.1549	6.9148
23.5571	8.8393
20.1161	7.3669
22.7489	14.3565
19.952	11.6239
15.0036	7.9403
21.4913	8.9218
12.7569	11.593
17.329	7.3362
20.4566	10.4038
11.9365	8.1506
19.9394	8.7865
15.3509	3.5824
15.2209	4.6911
16.8725	7.5663
9.9482	4.486
14.8897	3.1789
16.4007	4.9801
19.2865	9.2012
31.8831	10.7913
Fig 6C
GFP	Nef
8	21.3333
8	20
9	18.6667
10	21
	20
	22.6667
	19.6667
	20.3333
	20.6667
Fig 6D
GFP	Nef
7.74833	7.81402
6.10598	8.93082
3.68862	3.44091
4.48129	4.53083
10.814	15.7849
7.77023	8.53666
4.98918	20.7119
9.1717
Fig 7B
naïve	nef+placebo	nef+IL1ra
80.2267	10.3761	52.5117
82.3082	43.2242	57.2043
79.034	13.4109	34.8217
71.0492	3.29218	61.4262
84.554	27.3027	74.3246
81.6398	9.48183	72.1012
		77.0729
		58.7663
		55.5738
		55.3444
		43.5232
		35.8659
		24.47
		46.6722
Fig 7C
naïve	nef+placebo	nef+IL1ra
73.2556	19.4798	68.1783
83.4526	4.19468	62.0488
80.5982	13.232	56.7206
70.7905	15.8522	54.4145
84.029	4.98483	76.5091
84.9447	8.3838	76.7064
	20.5315
Fig 8 B
Nef-Placebo	Nef-IL1ra
0.14	0.31
0.13	0.22
0.17	0.27
0.13	0.32
Fig 8 C
Nef-Placebo	Nef-IL1ra
0.118667	0.135
0.156333	0.147
0.1295	0.075
0.099	0.173333
